# Supplementary material for: A Comparison of Methods for Tracking Muscle Quality During Early-Phase Rehabilitation Following Anterior Cruciate Ligament Reconstruction
Source: J Funct Morphol Kinesiol. 2026 May 17;11(2):200. doi: 10.3390/jfmk11020200 (PMC13214610; doi:10.3390/jfmk11020200)
Supplement: Supplementary file 1 [file jfmk-11-00200-s001.zip]

Archive with 1 entries (1 files):
- jfmk-4083197-supplementary.pdf
